# Supplementary material for: Classification and Prognostic Stratification Based on Genomic Features in Myelodysplastic and Myeloproliferative Neoplasm- and Their Overlapping Conditions
Source: Cancers (Basel). 2024 Dec 9;16(23):4121. doi: 10.3390/cancers16234121 (PMC11640283; doi:10.3390/cancers16234121)
Supplement: Supplementary file 1 [file cancers-16-04121-s001.zip]

Archive with 1 entries (1 files):
- cancers-3197173-supplementary.pdf
